# Supplementary material for: Coronavirus M protein disperses the trans-Golgi network and inhibits anterograde protein trafficking in the secretory pathway
Source: PLoS Pathog. 2026 May 5;22(5):e1014117. doi: 10.1371/journal.ppat.1014117 (PMC13167032; doi:10.1371/journal.ppat.1014117)
Supplement: S1 Data — This table presents source data for Figs 1A-G, 2D, 2F, 3A-D, 5C, 6C, 6E, and S1B. (XLSX) [file ppat.1014117.s003.xlsx]

## Sheet: Sheet1
	Figure 1A
	Biological Replicate	PLVX EV	nsp1	nsp2	nsp4	nsp5	nsp5 C to A	nsp7	nsp8	nsp9	nsp10	nsp11	nsp12	nsp13	nsp14	nsp15	ORF3a	ORF3b	ORF6	ORF7a	ORF7b	ORF8	ORF9b	ORF9c	ORF10	Spike	Envelope	Membrane	Nucleocapsid
	1	1	0.205122	0.597624	16.6122	0.419348	1.10161	1.30759	0.410158	0.587325	0.427825	0.770854	0.632457	0.581966	0.0252672	0.572046	0.861948	0.482796	0.354588	4.21783	0.188512	13.5227	0.413256	4.73919	8.38822	18.2253	5.54425	0.747407	1.13835
	2	1	0.155287	0.703857	16.3075	0.593555	1.32656	1.59114	0.575651	0.591361	0.462881	0.795925	0.808404	0.688709	0.0303836	0.649153	0.923925	0.55832	0.431896	4.82541	0.181926	11.074	0.421124	1.42207	2.51702	5.46878	1.66364	0.224271	0.341579
	3	1	0.145249	0.631385	12.0773	1.3314	0.715475	1.36907	0.520828	0.395061	0.481234	0.919269	0.670281	0.619839	0.028666	0.670978	0.789098	0.532042	0.357044	4.43152	0.191004	9.64779	0.454583	4.51927	8.60373	14.0985	6.38978	0.738505	1.19732
	Figure 1B
	Biological Replicate	pLVX EV	pcDNA3.1+	pcDNA3.1+ Spike	pLVX E no tag	pLVX M no tag	pLVX N no tag
	1	1	1	48.1587	2.76962	0.481507	1.78023
	2	1	1	20.0976	8.19824	0.314453	0.0501793
	3	1	1	55.0309	2.80021	0.465163	1.95713
	Figure 1C
	Biological Replicate	EV (pcDNA3.1)	EV	nsp1	nsp2	nsp4	nsp5	nsp5 C to A	nsp7	nsp8	nsp9	nsp10	nsp11	nsp12	nsp13	nsp14	nsp15	ORF3a	ORF3b	ORF6	ORF7a	ORF7b	ORF8	ORF9b	ORF9c	ORF10	Envelope	Membrane	Nucleocapsid
	1	1	27.6148	0.0839491	19.3464	40.7524	9.92515	86.0811	47.4092	35.3873	25.0674	48.904	75.9557	19.6546	7.4647	0.953568	21.3398	8.76878	20.62	4.59985	38.1669	4.99031	17.9023	37.5879	16.8108	49.7204	32.19	6.05466	27.1172
	2	1	19.1803	0.0709584	10.8412	21.5223	5.04923	28.2338	32.3665	13.2199	16.5316	20.9748	45.263	10.786	10.4185	1.13588	12.6212	6.07999	10.6459	3.72621	32.3665	5.11958	9.10571	15.9063	12.3104	31.9656	17.9973	4.97527	12.7414
	3	1	21.8667	0.0965443	15.7161	22.7895	6.47722	43.5394	37.4343	22.7132	25.8311	35.0764	53.4601	11.2709	9.61395	0.916107	12.5011	6.13987	13.5914	3.27824	27.2455	3.65134	15.6622	27.1634	15.8559	44.7456	24.38	7.30285	23.1658
	Figure 1D
	Biological Replicate	EV (pcDNA3.1)	EV	pLVX M no tag	pLVX E no tag	pLVX N no tag
	1	1	24.1578	2.62278	9.2154	30.4452
	2	1	14.8552	2.0634	8.78125	26.6046
	3	1	27.0763	4.03264	11.8521	43.2711
	Figure 1E
	Biological Replicate	EV	EV + M	nsp4	nsp4 + M	ORF8	ORF8 + M	ORF10	ORF10 + M	pLVX Spike	pLVX Spike + M	pcDNA3.1 Spike	pcDNA3.1 Spike + M
	1	1	0.727464	26.7723	1.89854	23.6028	10.2564	11.4105	1.39259	27.6575	7.57853	79.7528	12.7453
	2	1	0.767258	12.5343	1.68431	12.8584	4.47452	8.43378	1.0309	19.3751	4.81237	77.3149	5.92731
	3	1	0.606591	11.7864	1.17506	17.312	4.21747	7.54958	0.713434	15.7011	3.81151	55.8588	5.83913
	Figure 1F
	Biological Replicate	6.5 Tg EV	6.5 Tg M	12.5 Tg EV	12.5 Tg M	25 Tg EV	25 Tg M	50 Tg EV	50 Tg M	100 Tg EV	100 Tg M
	1	5.96053	1.11123	7.76027	1.50918	10.6277	1.79556	12.2495	2.26191	11.8781	2.28867
	2	5.31306	0.978047	8.44109	1.3426	10.3047	1.64094	13.0566	1.5469	14.3657	1.53814
	3	9.51399	1.30313	10.2235	1.59462	15.2905	2.15939	14.5756	2.99754	18.4714	2.46065
	Biological Replicate	0.31 Tm EV	0.31 Tm M	0.63 Tm EV	0.63 Tm M	1.25 Tm EV	1.25 Tm M	2.5 Tm EV	2.5 Tm M
	1	17.9988	1.5418	26.0597	2.24793	32.9703	1.59461	36.4949	2.47047
	2	13.7306	1.00678	21.612	1.39188	31.7822	1.32998	33.9329	1.6394
	3	14.5056	1.11399	25.8199	1.50883	35.4728	1.9814	42.5541	2.2546
	Figure 1G
	Biological Replicate	EV + DMSO	EV + Tg	SARS2 M + Tg	SARS1 M + Tg	MERS M + Tg	OC43 M + Tg	HKU1 M + Tg	229E M + Tg	NL63 M + Tg
	1	1	16.2275	2.71345	6.03731	6.8885	6.77536	6.02381	3.62542	5.74216
	2	1	18.9677	3.00881	6.2516	6.03952	6.27153	5.84741	4.95309	7.01893
	3	1	20.1937	3.62322	7.32209	7.02471	7.33683	8.17458	5.82683	8.15755
	Figure 2D
	Biological Replicate	EV	S	S+M
	1	1	2.04911	1.91257
	2	1	1.74951	2.52079
	3	1	1.87916	2.01224
	Figure 2F
	Biological Replicate	ATF6-N	M	ATF6-N + M
	1	53.2751	1.06703	45.5202
	2	70.604	1.12202	49.1635
	3	59.2898	0.925311	55.0224
	Figure 3A
	Biological Replicate	EV	M	EV + ST	M + ST	EV + SF	M + SF
	1	1	0.451888	3.49279	1.24076	2.95219	0.577589
	2	1	0.49691	3.04468	1.36497	3.11795	0.580377
	3	1	0.336153	3.3819	0.821963	2.40453	0.324158
	Figure 3B
	Biological Replicate	EV	M
	1	1	0.0987402
	2	1	0.140188
	3	1	0.025383
	Figure 3C
	Biological Replicate	EV	M
	1	1	0.374326
	2	1	0.344826
	3	1	0.440922
	Figure 3D
	Biological Replicate	EV	M	DMSO	BFA
	1	1	0.131033	0.497851	0.00533298
	2	1	0.136816	1.0643	0.019888
	3	1	0.0863132	1.03988	0.0107733
	4	1	0.178885	1.32463	0.0106788
	Figure 5C
	Pearson's Correlation Values
	Cells Quantified - No Biotin Rep 1	Cells Quantified - Biotin Rep 1	Cells Quantified - No Biotin Rep 2	Cells Quantified - Biotin Rep 2	Cells Quantified - No Biotin Rep 3	Cells Quantified - Biotin Rep 3
	0.258	0.298	0.202	0.747	0.454	0.605
	0.323	0.503	0.298	0.617	0.363	0.528
	0.137	0.378	0.278	0.552	0.328	0.556
	0.344	0.37	0.483	0.597	0.365	0.629
	0.449	0.177	-0.052	0.703	0.375
	0.535	0.201	0.341	0.603	0.513
	0.308	0.745	0.435	0.668	0.417
	0.361	0.681	0.335	0.453	0.257
	0.435	0.493	0.29	0.78	0.573
	0.185	0.425	0.117	0.67	0.392
	0.309		0.444	0.632	0.056
			0.279	0.82	0.249
				0.848	0.501
	Figure 6C
	Pearson's Correlation Values
	Cells Quantified EGFP + D4H Rep 1	Cells Quantified M + D4H Rep 1	Cells Quantified EGFP + D4H Rep 2	Cells Quantified M + D4H Rep 2	Cells Quantified EGFP + D4H Rep 3	Cells Quantified M + D4H Rep 3
	0.285	0.749	0.199	0.782	0.292	0.794
	0.158	0.833	0.127	0.573	0.309	0.625
	0.326	0.652	0.211	0.62	0.591	0.765
	0.197	0.619	0.285	0.674	0.407	0.604
	0.146	0.587	0.399	0.676	0.373	0.684
	0.055	0.632	0.335	0.706	0.633	0.429
	-0.12	0.755	0.419	0.536	0.171	0.502
	0.097	0.758	0.268	0.721	0.33	0.576
	0.029	0.659		0.483	0.194	0.5
	0.237			0.553	0.319
	0.232			0.56
	0.227			0.479
	0.297
	Figure 6E
	Pearson's Correlation Values
	Cells Quantified BODIPY-Chol + EV Rep 1	Cells Quantified BODIPY-Chol + M Rep 1	Cells Quantified BODIPY-Chol + EV Rep 2	Cells Quantified BODIPY-Chol + M Rep 2	Cells Quantified BODIPY-Chol + EV Rep 3	Cells Quantified BODIPY-Chol + M Rep 3
	0.374	0.774	0.215	0.565	0.203	0.851
	0.232	0.784	0.177	0.846	0.537	0.736
	0.407	0.844	0.373	0.651	0.165	0.683
	-0.024	0.774	0.204	0.687	0.171	0.832
	0.378	0.762	0.103	0.652	-0.064	0.745
	0.261	0.716	0.061	0.718	-0.195	0.848
	0.126	0.678	0.111	0.728	0.27	0.817
	0.047	0.721	0.026	0.533	0.201	0.77
	0.377	0.696	0.63	0.716	0.252	0.558
	0.451	0.844	0.175	0.48	0.314	0.774
	0.592	0.788	0.25	0.533	0.429	0.832
	0.381	0.826	0.104	0.564	0.45	0.72
	0.21		0.109	0.516		0.716
	-0.097		0.114	0.588		0.796
	0.04		0.207	0.563		0.8
			0.174	0.825		0.795
			0.219	0.779		0.662
			0.013
			0.007
	Supplementary Figure 1B
	Biological Replicate	EV WT	Tg WT	Spike WT	EV KO	Tg KO	Spike KO
	1	1	15.4371	50.0806	1	1.47996	2.02872
	2	1	11.7325	47.3942	1	1.13791	3.71391
	3	1	20.0109	54.7074	1	1.24689	2.68419
